# Supplementary material for: Socioeconomic Health Inequalities in Adolescent Metabolic Syndrome and Depression: No Mediation by Parental Depression and Parenting Style
Source: Int J Environ Res Public Health. 2021 Jul 20;18(14):7716. doi: 10.3390/ijerph18147716 (PMC8303316; doi:10.3390/ijerph18147716)
Supplement: Supplementary file 1 [file ijerph-18-07716-s001.zip]

Archive with 5 entries (5 files):
- Figure S3.pdf
- Figure S4.pdf
- Supplementary document S1.pdf
- Figure S1.pdf
- Figure S2.pdf
